# Supplementary material for: Transferrin knockout reveals a tolerance phenotype against Piscirickettsia salmonis in Atlantic salmon phagocytes
Source: Vet Res. 2025 Sep 25;56:180. doi: 10.1186/s13567-025-01607-8 (PMC12465926; doi:10.1186/s13567-025-01607-8)
Supplement: Supplementary file 1 — Additional file 1. Primer sequences, DEG list, coexpression modules, and enrichment analysis. The table contains the list of primers used in this study, the list of genes differentially expressed between TF-KO and TF-WT, the data on the interactions between these genes (and their expression module assignments) and the data from the enrichment analyses. [file 13567_2025_1607_MOESM1_ESM.xlsx]

## Sheet: Primers
Gene symbol	Gene name	Primer Sequences (5’-3´)			Amplicon size (bp)
tf	Transferrin	F: TTGTCGCAACCCCTATAACC			195
		R: AAGACAGCCCACATCAGGTC
fer	Ferritin	F: TGTGCATGCATTTCCGTTAT			78
		R: TTCAGTGCGAACCCATTACA
tfR	Transferrin receptor	F: GGAGACGTTGTGTCCATCCT			<250
		R: AAGACAGCCCACATCAGGTC
hamp	Hepcidin	F: CATTGAAAATCGTGCATTGG			151
		R: AAGGCCTTCATTCTCGGTTT
ef1α	Elongation factor 1α	F:CACCACCGGCCATCTGATCTACAA			78
		R: TCAGCAGCCTCCTTCTCGAACTTC
16sRNA	16s RNA_P. salmonis	F: TGGGGCGTACAGACGGAGGC			150
		R: AAGCAGCGATGTGGAGCGAACCT
							.

## Sheet: DEGs
Gene ID	Gene Symbol	Transcript ID	Protein ID	log2 Fold Change	adj p-value	Status
100380384	mvp	XM_045705881	XP_045561837.1	22.753	0.000179584	Up-regulated
106573044	LOC106573044	XM_045696843	XP_045552799.1	21.9423	0.000109853	Up-regulated
106571166	LOC106571166	XM_045695593	XP_045551549.1	10.9647	2.07958e-07	Up-regulated
106563044	LOC106563044	XM_014128261	XP_013983736.1	10.9375	4.64195e-07	Up-regulated
106589287	NFE2L1	XM_014179058	XP_014034533.1	10.8681	8.97971e-08	Up-regulated
100217348	gnai2	XM_045690445	XP_045546401.1	10.825	4.71786e-07	Up-regulated
106588160	LOC106588160	XM_045709498	XP_045565454.1	10.5466	1.75121e-07	Up-regulated
106569431	LOC106569431	XM_045694286	XP_045550242.1	10.5233	5.96257e-06	Up-regulated
106604226	NFIP1	XM_045717881	XP_045573837.1	10.206	4.31887e-05	Up-regulated
106590311	LOC106590311	XM_045711055	XP_045567011.1	10.082	3.78128e-05	Up-regulated
106572902	ubr4	XM_045696477	XP_045552433.1	10.0766	0.000777469	Up-regulated
106603372	LOC106603372	XM_045717060	XP_045573016.1	10.0744	5.96257e-06	Up-regulated
106610266	LOC106610266	XM_045722824	XP_045578780.1	10.0728	4.70803e-07	Up-regulated
106561048	LOC106561048	XM_045688100	XP_045544056.1	10.0595	4.70803e-07	Up-regulated
106574565	fndc3ba	XM_045697725	XP_045553681.1	10.0401	0.0111647	Up-regulated
100286503	tns1b	XM_014164420	XP_014019895.1	10.0281	0.0475759	Up-regulated
123743423	srsf2b	XM_045720282	XP_045576238.1	9.87811	1.73112e-05	Up-regulated
106570326	bag6l	XM_014142522	XP_013997997.2	9.79653	1.08295e-05	Up-regulated
106603116	LTBP3	XM_014196366	XP_014051841.1	9.77164	7.62871e-07	Up-regulated
106578933	LOC106578933	XM_014158210	XP_014013685.1	9.77108	1.0166e-05	Up-regulated
106587284	LOC106587284	XM_045708681	XP_045564637.1	9.76172	7.96802e-05	Up-regulated
106612295	LOC106612295	XM_014213324	XP_014068799.1	9.74368	0.000844283	Up-regulated
106582101	igsf3	XM_014164845	XP_014020320.1	9.70515	3.53106e-06	Up-regulated
106586244	jag1a	XM_014173318	XP_014028793.1	9.54792	0.00400656	Up-regulated
100196311	csk21	XM_014142713	XP_013998188.1	9.53615	0.0103709	Up-regulated
106605575	zgc:153169	XM_045720454	XP_045576410.1	9.445	0.0375656	Up-regulated
101448055	lepr2	XM_014168838	XP_014024313.2	9.3947	0.000569566	Up-regulated
106585867	ndc80	XM_014172584	XP_014028059.2	9.36443	0.0331745	Up-regulated
106584569	acot19	XM_014170007	XP_014025482.1	9.30024	0.000330501	Up-regulated
106567057	lrp1ab	XM_014135895	XP_013991370.1	9.25843	6.46291e-06	Up-regulated
106607163	LOC106607163	XM_045720452	XP_045576408.1	9.23649	0.00170553	Up-regulated
106588411	TCF19	XM_014177358	XP_014032833.1	9.21571	0.000313408	Up-regulated
106580188	sh2b3	XM_014160985	XP_014016460.1	9.21213	3.89848e-05	Up-regulated
106603838	LOC106603838	XM_045717344	XP_045573300.1	9.21156	0.000307613	Up-regulated
106584550	aass	XM_014169981	XP_014025456.1	9.17423	5.24462e-05	Up-regulated
106565517	smarcc2	XM_045691664	XP_045547620.1	9.17134	0.0234134	Up-regulated
101448033	cast	XM_045705034	XP_045560990.1	9.16906	0.000715194	Up-regulated
106603302	LOC106603302	XM_045717032	XP_045572988.1	9.1592	0.0125024	Up-regulated
106563023	pisd	XM_014128221	XP_013983696.1	9.11933	0.00286746	Up-regulated
100194536	dph2	XM_014181356	XP_014036831.2	9.11201	0.000569566	Up-regulated
106569178	LOC106569178	XM_014140254	XP_013995729.1	9.07538	0.000184883	Up-regulated
106583170	LOC106583170	XM_014167048	XP_014022523.1	9.06551	3.89848e-05	Up-regulated
106576313	LOC106576313	XM_045718759	XP_045574715.1	9.06143	0.00450051	Up-regulated
106608029	nhsl1b	XM_045720943	XP_045576899.1	9.0609	0.00219803	Up-regulated
106585452	odf2b	XM_014171671	XP_014027146.2	9.03847	0.000173144	Up-regulated
106603249	LOC106603249	XM_045716994	XP_045572950.1	8.97164	3.3243e-05	Up-regulated
106597422	cssa03h7orf25	XM_014188623	XP_014044098.1	8.8856	0.00707113	Up-regulated
106579247	dcun1d3	XM_014158981	XP_014014456.2	8.8301	0.000181217	Up-regulated
106575221	LOC106575221	XM_045698795	XP_045554751.1	8.78427	0.000417729	Up-regulated
106601339	LOC106601339	XM_045716131	XP_045572087.1	8.76634	0.000246594	Up-regulated
106568969	LOC106568969	XM_045693890	XP_045549846.1	8.74742	0.000132391	Up-regulated
106571244	cnksr3	XM_014144045	XP_013999520.1	8.67916	0.000423669	Up-regulated
106609352	net1	XM_014208107	XP_014063582.1	8.66488	0.0057716	Up-regulated
100306831	pkp3	XM_014128941	XP_013984416.1	8.63794	0.000523412	Up-regulated
106567043	arhgef25a	XM_045693295	XP_045549251.1	8.63771	0.000440772	Up-regulated
106577164	nphp1	XM_045700986	XP_045556942.1	8.62324	0.000263456	Up-regulated
106569436	homeza	XM_045694279	XP_045550235.1	8.6219	0.000354228	Up-regulated
106613723	LOC106613723	XM_045687467	XP_045543423.1	8.62118	0.00254519	Up-regulated
106612431	iqcg	XM_045724315	XP_045580271.1	8.5242	0.000558643	Up-regulated
106564855	vps54	XM_014131318	XP_013986793.1	8.52267	0.000423246	Up-regulated
106600871	LOC106600871	XM_045714967	XP_045570923.1	8.48182	0.0119106	Up-regulated
106578677	LOC106578677	XM_045702192	XP_045558148.1	8.46423	0.029487	Up-regulated
106561350	cnot1	XM_014125199	XP_013980674.1	8.41124	0.00917099	Up-regulated
106576029	gcc1	XM_014152845	XP_014008320.2	8.40078	0.000381502	Up-regulated
106601461	meis2	XM_014193715	XP_014049190.2	8.38035	0.00113804	Up-regulated
106562785	LOC106562785	XM_045709024	XP_045564980.1	8.34524	0.00184344	Up-regulated
106579810	lrrc8ab	XM_014160007	XP_014015482.1	8.28167	0.00105762	Up-regulated
106604600	pcdh18b	XM_014199395	XP_014054870.1	8.24703	0.0230205	Up-regulated
106568014	znf346	XM_014137998	XP_013993473.1	8.18208	0.0169279	Up-regulated
106611876	LOC106611876	XM_045724021	XP_045579977.1	8.13396	0.00373177	Up-regulated
106589722	epas1	XM_014179995	XP_014035470.2	8.13325	0.00251252	Up-regulated
106607249	LOC106607249	XM_045720602	XP_045576558.1	8.12992	0.000570331	Up-regulated
106600671	LOC106600671	XM_045715391	XP_045571347.1	8.10945	0.0168828	Up-regulated
106609379	kmt2e	XM_045722149	XP_045578105.1	8.10942	0.000605166	Up-regulated
106581971	tfdp1a	XM_014164570	XP_014020045.1	8.06377	0.000179584	Up-regulated
106576214	LOC106576214	XM_045699864	XP_045555820.1	8.03004	0.00123304	Up-regulated
106589083	zgc:91944	XM_014178764	XP_014034239.2	8.02691	0.00303904	Up-regulated
106612665	smtnl	XM_014214061	XP_014069536.1	7.99947	0.00161444	Up-regulated
106607578	ttbk2b	XM_014204652	XP_014060127.2	7.96683	0.00320069	Up-regulated
106573518	LOC106573518	XM_045697661	XP_045553617.1	7.95799	0.00371162	Up-regulated
106610436	LOC106610436	XM_045722973	XP_045578929.1	7.95793	0.00278824	Up-regulated
106560586	senp5	XM_014123615	XP_013979090.1	7.87269	0.00707113	Up-regulated
106571078	mtmr9	XM_045695517	XP_045551473.1	7.83787	0.00320069	Up-regulated
106565141	LOC106565141	XR_006758136	ncRNA	7.81504	0.0111647	Up-regulated
106578468	u2surp	XM_014157288	XP_014012763.2	7.80792	0.0156925	Up-regulated
106561686	nr2c1	XM_014125876	XP_013981351.1	7.80726	0.0249827	Up-regulated
106587732	si:dkey-28e7.3	XM_014176348	XP_014031823.1	7.74902	0.0148911	Up-regulated
106576307	LOC106576307	XM_014153406	XP_014008881.2	7.72425	0.0116531	Up-regulated
106603779	gtf2ird1	XM_014197865	XP_014053340.1	7.71273	0.0112419	Up-regulated
106570223	adck5	XM_014142319	XP_013997794.1	7.70888	0.00882043	Up-regulated
106584839	srfa	XM_014170471	XP_014025946.1	7.70185	0.0122596	Up-regulated
106603377	ACSL4	XM_014196971	XP_014052446.1	7.66744	0.00119124	Up-regulated
123743827	RT33	XM_045722502	XP_045578458.1	7.62903	0.0283285	Up-regulated
106570368	thrap3	XM_014142606	XP_013998081.2	7.61739	0.0105678	Up-regulated
106560242	nek1	XM_014122897	XP_013978372.2	7.60195	0.00996281	Up-regulated
106583519	LOC106583519	XR_001323537	ncRNA	7.59306	0.0161945	Up-regulated
106610942	si:ch211-233a24.2	XM_014210639	XP_014066114.2	7.59193	0.0225682	Up-regulated
106563792	nsrp1	XM_014129652	XP_013985127.2	7.5745	0.0361634	Up-regulated
106576715	ninl	XM_014154051	XP_014009526.1	7.564	0.0130598	Up-regulated
106571112	cdc42bpb	XM_014143794	XP_013999269.1	7.48394	0.00643749	Up-regulated
106604111	rnf44	XM_014198511	XP_014053986.1	7.44992	0.0206919	Up-regulated
106587023	nudt18	XM_045708373	XP_045564329.1	7.44511	0.0293121	Up-regulated
106563621	LOC106563621	XM_045690094	XP_045546050.1	7.41447	0.0453928	Up-regulated
106569584	kirrel1b	XM_014141086	XP_013996561.1	7.32214	0.0130598	Up-regulated
106606960	tsen54	XM_014203465	XP_014058940.1	7.29836	0.0217058	Up-regulated
106586351	armc8	XM_014173542	XP_014029017.1	7.20074	0.0198183	Up-regulated
106607418	LOC106607418	XM_045720670	XP_045576626.1	7.18929	0.032518	Up-regulated
106582136	UBE2A	XM_045704626	XP_045560582.1	7.18052	0.030517	Up-regulated
106564250	cc2d1a	XM_045690803	XP_045546759.1	7.1777	0.0460366	Up-regulated
106578703	YES1	XM_014157821	XP_014013296.1	7.09191	0.0155571	Up-regulated
106581381	robo2	XM_014163405	XP_014018880.1	7.09155	0.0348921	Up-regulated
106607832	wdr35	XM_014205357	XP_014060832.1	7.06363	0.0377461	Up-regulated
106587508	ALX4	XM_014175957	XP_014031432.1	7.0112	0.0282726	Up-regulated
106570349	LOC106570349	XM_045694829	XP_045550785.1	7.01051	0.0352662	Up-regulated
106569872	LOC106569872	XM_045694726	XP_045550682.1	6.88488	0.030517	Up-regulated
106566792	LOC106566792	XM_014135183	XP_013990658.2	6.75568	0.0303946	Up-regulated
106585138	araf	XR_006761831	misc_RNA	6.74853	0.00265556	Up-regulated
106568273	zgc:56235	XM_045692457	XP_045548413.1	6.64363	0.00219803	Up-regulated
106589259	LOC106589259	XM_045710140	XP_045566096.1	6.62415	0.0461677	Up-regulated
106566294	LOC106566294	XM_045692866	XP_045548822.1	6.47881	0.0040194	Up-regulated
106565304	LOC106565304	XM_045691410	XP_045547366.1	6.27862	0.0181163	Up-regulated
100196873	fhl1	XM_014199413	XP_014054888.1	6.14809	0.001693	Up-regulated
106572095	ccni	XM_014145925	XP_014001400.1	6.0138	0.0144175	Up-regulated
106573365	LOC106573365	XM_045697048	XP_045553004.1	5.78753	0.00627894	Up-regulated
106610960	klc1a	XM_014210690	XP_014066165.2	5.75975	2.24219e-05	Up-regulated
106610063	DCTD	XM_014209194	XP_014064669.1	5.69061	0.0462524	Up-regulated
106578846	LOC106578846	XM_045702352	XP_045558308.1	5.13835	0.038974	Up-regulated
106587851	LOC106587851	XM_045707992	XP_045563948.1	4.85091	7.34446e-05	Up-regulated
106585112	ERLIN2	XM_014170956	XP_014026431.1	4.84743	0.0279211	Up-regulated
106564530	LOC106564530	XM_014130656	XP_013986131.1	3.32555	0.000796162	Up-regulated
100380294	ncapg	XM_045711188	XP_045567144.1	3.21287	0.0101459	Up-regulated
106563586	pdha1a	XM_045690084	XP_045546040.1	2.85094	6.46291e-06	Up-regulated
100195221	nup54	XM_014123267	XP_013978742.1	2.65672	0.027103	Up-regulated
106611967	trappc11	XM_045724081	XP_045580037.1	2.53323	0.0022261	Up-regulated
106589358	LOC106589358	XM_045710020	XP_045565976.1	2.38717	0.00443988	Up-regulated
106577528	LOC106577528	XM_045701318	XP_045557274.1	2.30281	4.73495e-05	Up-regulated
106603379	thoc2	XM_014196977	XP_014052452.1	2.27239	0.0303946	Up-regulated
106563621	LOC106563621	XM_045690093	XP_045546049.1	2.21132	0.0331745	Up-regulated
100136472	usp48	XM_014167692	XP_014023167.2	1.99505	0.0015358	Up-regulated
100380653	parp1	XM_014205692	XP_014061167.1	1.96473	3.19378e-08	Up-regulated
106568864	eif4g1a	XM_014139611	XP_013995086.2	1.85076	0.00145399	Up-regulated
106590561	LOC106590561	XM_014181671	XP_014037146.2	1.76454	0.00479614	Up-regulated
106590282	LOC106590282	XM_014181122	XP_014036597.1	-3.35963	2.07958e-07	Down-regulated
106576029	LOC106576029	XM_014152844	XP_014008319.2	-3.44986	0.0181163	Down-regulated
106586392	rif1	XM_014173616	XP_014029091.1	-3.84089	0.00632591	Down-regulated
100196380	mki67	XM_045702520	XP_045558476.1	-4.77911	0.0475759	Down-regulated
106612875	slit1	XM_045722668	XP_045578624.1	-4.99339	0.00113378	Down-regulated
106561375	agk	XM_014125254	XP_013980729.2	-5.04706	0.00996281	Down-regulated
106588394	rxrba	XM_014177326	XP_014032801.1	-5.23182	0.00123304	Down-regulated
106565033	rbpjl	XM_014131616	XP_013987091.1	-5.55223	0.00362537	Down-regulated
106609404	golgb1	XM_014208197	XP_014063672.2	-5.63171	0.0150331	Down-regulated
100380831	i2c3	XM_014176828	XP_014032303.1	-6.26194	0.0001805	Down-regulated
106565654	dstyk	XM_014132991	XP_013988466.1	-6.43074	8.12242e-05	Down-regulated
106589218	LOC106589218	XM_045707475	XP_045563431.1	-6.5624	0.0167251	Down-regulated
106595594	LOC106595594	XM_045701794	XP_045557750.1	-6.78309	0.0282726	Down-regulated
100380560	atf5	XM_014213714	XP_014069189.1	-6.82638	0.000238789	Down-regulated
106609230	LOC106609230	XM_014207780	XP_014063255.2	-7.04622	0.0331693	Down-regulated
106576087	LOC106576087	XM_045699727	XP_045555683.1	-7.1489	0.0220036	Down-regulated
106567682	erg	XM_014137252	XP_013992727.1	-7.17156	0.0499775	Down-regulated
106580487	LOC106580487	XM_045703257	XP_045559213.1	-7.17159	0.0256199	Down-regulated
106606925	ifi35	XM_014203401	XP_014058876.1	-7.26265	0.0161945	Down-regulated
106566627	asap2a	XM_014135177	XP_013990652.1	-7.26665	0.0262674	Down-regulated
106612862	bcas3	XM_045724537	XP_045580493.1	-7.267	0.0176098	Down-regulated
106562161	ankrd11	XM_014126847	XP_013982322.2	-7.2707	0.0303946	Down-regulated
106565589	larp4ab	XM_014132876	XP_013988351.1	-7.28356	0.0290601	Down-regulated
106583176	larp4ab	XM_014167070	XP_014022545.1	-7.30787	0.019329	Down-regulated
123730778	LOC123730778	XM_045708704	XP_045564660.1	-7.33656	0.027008	Down-regulated
123742529	LOC123742529	XM_045717587	XP_045573543.1	-7.35584	0.0285118	Down-regulated
123730937	LOC123730937	XR_006762383	ncRNA	-7.35711	0.014257	Down-regulated
100380822	copt1	XM_014136650	XP_013992125.1	-7.35743	0.030211	Down-regulated
106613802	gna11a	XM_014216426	XP_014071901.1	-7.3587	0.027103	Down-regulated
123731532	LOC123731532	XM_045710591	XP_045566547.1	-7.37554	0.0111785	Down-regulated
106589691	cep170	XM_014179964	XP_014035439.1	-7.39647	0.0136058	Down-regulated
106579830	LOC106579830	XM_045702163	XP_045558119.1	-7.4578	0.0255506	Down-regulated
106580319	wscd2	XM_014161198	XP_014016673.1	-7.47994	0.010556	Down-regulated
106573992	LOC106573992	XM_045697538	XP_045553494.1	-7.48317	0.0427937	Down-regulated
106582684	b3galt6	XM_014165979	XP_014021454.2	-7.48355	3.03457e-05	Down-regulated
106563270	pappaa	XM_014128712	XP_013984187.2	-7.52177	0.0103709	Down-regulated
106570138	LOC106570138	XM_045694664	XP_045550620.1	-7.53197	0.0279981	Down-regulated
106576625	LOC106576625	XM_045722448	XP_045578404.1	-7.54017	0.029487	Down-regulated
106607964	cep57l1	XM_014205495	XP_014060970.1	-7.56388	0.0327147	Down-regulated
106613090	vezf1b	XM_014215002	XP_014070477.1	-7.57069	0.0325501	Down-regulated
106584321	LOC106584321	XM_045706023	XP_045561979.1	-7.57732	0.0113338	Down-regulated
106583344	NR4A1	XM_014167429	XP_014022904.1	-7.57898	0.0370223	Down-regulated
100380756	ces3	XM_014124278	XP_013979753.1	-7.59122	0.0148796	Down-regulated
100380721	mfn1b	XM_014215793	XP_014071268.1	-7.595	0.00424116	Down-regulated
106584183	LOC106584183	XM_045706480	XP_045562436.1	-7.59772	0.0290601	Down-regulated
106569178	ZNF521	XM_014140253	XP_013995728.1	-7.60111	0.0034966	Down-regulated
106607025	LOC106607025	XM_014203564	XP_014059039.1	-7.6071	0.0227289	Down-regulated
106566796	soga1	XM_014135197	XP_013990672.2	-7.60814	0.0453928	Down-regulated
106576307	LOC106576307	XM_014153404	XP_014008879.2	-7.60897	0.030211	Down-regulated
106568347	LOC106568347	XM_014138613	XP_013994088.1	-7.61462	0.0199603	Down-regulated
123733059	LOC123733059	XM_045712337	XP_045568293.1	-7.61649	0.0220036	Down-regulated
106584550	aass	XM_014169978	XP_014025453.1	-7.6276	0.00450051	Down-regulated
106566024	nav1b	XM_014133820	XP_013989295.2	-7.62947	0.0207849	Down-regulated
106578561	LOC106578561	XM_014157545	XP_014013020.1	-7.63449	0.0156925	Down-regulated
106567033	LOC106567033	XM_014135839	XP_013991314.1	-7.64679	0.0207404	Down-regulated
106613273	zfand4	XM_014215364	XP_014070839.1	-7.69405	0.00668314	Down-regulated
106582588	LOC106582588	XM_045704948	XP_045560904.1	-7.69705	0.00899448	Down-regulated
106595176	LOC106595176	XM_045699494	XP_045555450.1	-7.69881	0.00731496	Down-regulated
106601546	akt1s1	XM_014193838	XP_014049313.2	-7.7105	0.045788	Down-regulated
100136527	slc6a6	XM_014134772	XP_013990247.2	-7.71681	0.0206919	Down-regulated
106590291	LOC106590291	XM_045710724	XP_045566680.1	-7.73781	0.0153004	Down-regulated
106567440	ebf1	XM_014136699	XP_013992174.1	-7.75341	0.0368971	Down-regulated
106611201	g2e3	XM_014211169	XP_014066644.1	-7.75489	0.045796	Down-regulated
106601244	LOC106601244	XM_045715143	XP_045571099.1	-7.75734	0.0420299	Down-regulated
106587433	NEDD4	XM_014175825	XP_014031300.1	-7.76402	0.0040194	Down-regulated
106571359	LOC106571359	XM_045695670	XP_045551626.1	-7.78193	0.0103835	Down-regulated
106610340	lef1	XM_045722864	XP_045578820.1	-7.79471	0.00581362	Down-regulated
106613585	rc3h1a	XM_014215999	XP_014071474.1	-7.81968	0.00675108	Down-regulated
106570092	si:ch211-81a5.1	XM_014142075	XP_013997550.1	-7.81971	0.0121697	Down-regulated
106578677	asap1b	XM_014157767	XP_014013242.2	-7.84424	0.0040194	Down-regulated
106589681	arfgef3	XM_014179940	XP_014035415.1	-7.84469	0.00393314	Down-regulated
106600638	rock2	XM_014192150	XP_014047625.1	-7.84971	0.0130598	Down-regulated
100195535	glo2	XM_045714260	XP_045570216.1	-7.85668	0.00610756	Down-regulated
106568979	mtf2	XM_014139896	XP_013995371.1	-7.87121	0.032518	Down-regulated
106600169	LOC106600169	XM_014191500	XP_014046975.2	-7.89057	0.00359837	Down-regulated
106571502	l3hypdh	XM_014144673	XP_014000148.1	-7.94886	0.0157919	Down-regulated
106575208	cep70	XM_014151551	XP_014007026.2	-7.94929	0.00585879	Down-regulated
106568339	fer	XM_014138602	XP_013994077.1	-7.95917	0.00815325	Down-regulated
106563823	uspl1	XM_014129719	XP_013985194.1	-7.96129	0.00507286	Down-regulated
106568555	ift74	XM_014138992	XP_013994467.1	-8.00021	0.00288887	Down-regulated
106568276	naa25	XM_014138458	XP_013993933.2	-8.0053	0.0011972	Down-regulated
106603564	ahi1	XM_014197470	XP_014052945.1	-8.01236	0.00707359	Down-regulated
100194709	pleca	XM_045709747	XP_045565703.1	-8.02847	0.0119973	Down-regulated
106609106	LOC106609106	XM_014207522	XP_014062997.2	-8.02851	0.00343772	Down-regulated
106604480	znf518b	XM_014199129	XP_014054604.2	-8.03132	0.00184926	Down-regulated
106588110	rptor	XM_014176801	XP_014032276.1	-8.04782	0.0040194	Down-regulated
106587229	ube2q1	XM_014175413	XP_014030888.1	-8.0539	0.00443988	Down-regulated
106606205	LOC106606205	XM_045719602	XP_045575558.1	-8.09964	0.00579098	Down-regulated
106589717	srbd1	XM_014179990	XP_014035465.1	-8.10952	0.000704183	Down-regulated
100195165	nmd3	XM_014162551	XP_014018026.1	-8.11985	0.0040194	Down-regulated
106612965	FLI1	XM_045724665	XP_045580621.1	-8.17065	0.00213829	Down-regulated
106566879	SLC35E2B	XM_014135407	XP_013990882.1	-8.17266	0.00108125	Down-regulated
106613904	osbpl9	XM_014216655	XP_014072130.1	-8.24802	0.026632	Down-regulated
106568845	acsl3b	XM_014139570	XP_013995045.1	-8.25438	0.046038	Down-regulated
106606960	LOC106606960	XM_014203464	XP_014058939.1	-8.28408	0.0047113	Down-regulated
106611951	cep131	XM_014212660	XP_014068135.1	-8.28823	0.000558643	Down-regulated
106611344	smc6	XM_014211482	XP_014066957.2	-8.30054	0.000603998	Down-regulated
106571438	znf512	XM_014144540	XP_014000015.2	-8.30153	0.000956225	Down-regulated
100195382	LOC100195382	XM_045719454	XP_045575410.1	-8.30887	0.00313168	Down-regulated
106563792	nsrp1	XM_014129651	XP_013985126.2	-8.30945	0.00114516	Down-regulated
106573462	ASC	XM_045697106	XP_045553062.1	-8.33755	0.00180776	Down-regulated
106610774	LOC106610774	XM_014210335	XP_014065810.1	-8.34019	0.00675108	Down-regulated
106609224	LOC106609224	XM_045721944	XP_045577900.1	-8.35362	0.000569566	Down-regulated
106607337	mafk	XM_014204206	XP_014059681.1	-8.40518	0.00595682	Down-regulated
106578556	svila	XM_014157533	XP_014013008.2	-8.44684	0.00265556	Down-regulated
100194709	pleca	XM_045709748	XP_045565704.1	-8.46516	0.00157139	Down-regulated
106571710	brf1b	XM_014145094	XP_014000569.1	-8.49929	0.000291384	Down-regulated
106590730	b3gntl1	XM_045709891	XP_045565847.1	-8.50175	0.000893129	Down-regulated
106609352	LOC106609352	XM_045722041	XP_045577997.1	-8.51197	0.00304074	Down-regulated
106576003	celsr1a	XM_045699674	XP_045555630.1	-8.52557	0.00252945	Down-regulated
106580680	mmp28	XM_045703350	XP_045559306.1	-8.54438	0.000291384	Down-regulated
106563572	phldb2a	XM_014129272	XP_013984747.1	-8.54942	0.000956225	Down-regulated
123728273	LOC123728273	XM_045700147	XP_045556103.1	-8.55011	0.000313408	Down-regulated
106566761	IQSEC1	XM_014135131	XP_013990606.2	-8.55888	0.00254621	Down-regulated
106590652	LOC106590652	XM_014181788	XP_014037263.1	-8.56118	0.000665394	Down-regulated
106562241	cmtr2	XM_014126993	XP_013982468.2	-8.56661	0.000238789	Down-regulated
106572650	si:dkey-21c19.3	XM_014147018	XP_014002493.1	-8.57873	0.00241199	Down-regulated
106586244	LOC106586244	XM_014173327	XP_014028802.1	-8.58727	0.000152425	Down-regulated
106574735	LOC106574735	XM_045697930	XP_045553886.1	-8.59107	0.000440772	Down-regulated
106587256	ankrd11	XM_014175493	XP_014030968.1	-8.64116	7.96802e-05	Down-regulated
106569429	ap1g2	XM_014140780	XP_013996255.1	-8.65681	0.00114962	Down-regulated
123730760	LOC123730760	XM_045708476	XP_045564432.1	-8.72363	0.000185397	Down-regulated
106595288	LOC106595288	XM_045716222	XP_045572178.1	-8.74579	0.000692974	Down-regulated
106581121	LOC106581121	XM_045702784	XP_045558740.1	-8.75894	9.4452e-05	Down-regulated
106563206	sppl3	XM_014128550	XP_013984025.2	-8.77696	0.0448491	Down-regulated
106574687	LOC106574687	XM_045697842	XP_045553798.1	-8.783	0.000105265	Down-regulated
106562785	LOC106562785	XM_045709026	XP_045564982.1	-8.78917	0.0113906	Down-regulated
106612431	iqcg	XM_014213542	XP_014069017.1	-8.79105	0.000448959	Down-regulated
106607418	LOC106607418	XM_045720666	XP_045576622.1	-8.84973	6.2995e-05	Down-regulated
106571468	disp1	XM_014144607	XP_014000082.2	-8.85931	0.048436	Down-regulated
106590371	scn5lab	XM_014181334	XP_014036809.2	-8.86801	0.00123304	Down-regulated
106581682	LOC106581682	XM_045704442	XP_045560398.1	-8.89182	0.000355778	Down-regulated
106565887	eif4g3a	XM_014133534	XP_013989009.2	-8.90307	0.00309607	Down-regulated
106611876	pdgfrb	XM_014212501	XP_014067976.1	-8.95392	0.000159682	Down-regulated
106562457	mphosph9	XM_014127364	XP_013982839.2	-8.95912	0.000101642	Down-regulated
106604448	elf1	XM_045717994	XP_045573950.1	-8.96721	0.000844283	Down-regulated
106585765	edil3a	XM_014172353	XP_014027828.1	-8.98831	6.11371e-05	Down-regulated
106568497	LOC106568497	XM_045692609	XP_045548565.1	-8.98872	0.0303946	Down-regulated
106574219	LOC106574219	XM_045697418	XP_045553374.1	-8.98957	0.0282726	Down-regulated
106583304	rbms2a	XM_014167343	XP_014022818.1	-9.0048	3.03457e-05	Down-regulated
106585138	araf	XM_014171006	XP_014026481.1	-9.01284	0.000217065	Down-regulated
106583416	ell2	XM_014167556	XP_014023031.1	-9.01627	3.229e-05	Down-regulated
106587010	cntrl	XM_014174803	XP_014030278.1	-9.04845	0.000288475	Down-regulated
106579406	taok2b	XM_014159279	XP_014014754.1	-9.05804	0.000205795	Down-regulated
106561594	lrrk2	XM_014125704	XP_013981179.2	-9.0613	6.03476e-05	Down-regulated
106603048	si:ch211-271b14.1	XM_014196181	XP_014051656.2	-9.14226	6.03476e-05	Down-regulated
106567335	znf395a	XM_014137143	XP_013992618.1	-9.16645	0.000238789	Down-regulated
106563135	ehmt1b	XM_014128384	XP_013983859.1	-9.25442	6.3914e-05	Down-regulated
106587826	LOC106587826	XM_045708069	XP_045564025.1	-9.28446	0.00113804	Down-regulated
106587331	ap1g1	XM_014175619	XP_014031094.1	-9.31369	4.68056e-05	Down-regulated
106580084	LOC106580084	XM_045702982	XP_045558938.1	-9.43218	6.3914e-05	Down-regulated
106604062	LOC106604062	XM_045717492	XP_045573448.1	-9.46853	0.00676245	Down-regulated
106577584	dennd4c	XM_014155754	XP_014011229.1	-9.52919	6.32551e-05	Down-regulated
106610266	LOC106610266	XM_045722828	XP_045578784.1	-9.54528	0.0377461	Down-regulated
106589560	arhgap17a	XM_045710435	XP_045566391.1	-9.61262	3.229e-05	Down-regulated
106583613	plecb	XM_014168120	XP_014023595.1	-9.69404	0.000101309	Down-regulated
106564242	LOC106564242	XM_045690768	XP_045546724.1	-9.75417	0.000394508	Down-regulated
106582865	sema3fb	XM_014166430	XP_014021905.1	-9.76131	6.09782e-07	Down-regulated
100194709	pleca	XM_014177022	XP_014032497.1	-9.79534	4.73495e-05	Down-regulated
106577210	ACOD	XM_014155113	XP_014010588.1	-9.82483	4.68056e-05	Down-regulated
106593536	LOC106593536	XM_045713417	XP_045569373.1	-9.9021	4.71786e-07	Down-regulated
106604746	arhgef6	XM_014199721	XP_014055196.1	-9.90704	0.00116083	Down-regulated
106612295	tnip1	XM_014213326	XP_014068801.1	-9.96727	5.29274e-07	Down-regulated
106585112	LOC106585112	XM_014170955	XP_014026430.2	-10.1494	3.06379e-05	Down-regulated
106587851	LOC106587851	XM_045707991	XP_045563947.1	-10.2121	0.000339214	Down-regulated
106604092	rlim	XM_014198479	XP_014053954.1	-23.0867	0.000291384	Down-regulated
106580328	ews	XM_014161222	XP_014016697.1	-23.3342	0.000246594	Down-regulated
106603541	LOC106603541	XM_014197370	XP_014052845.2	-23.4766	0.0001805	Down-regulated
106564899	prr36a	XM_014131394	XP_013986869.2	-23.7765	6.46291e-06	Down-regulated

## Sheet: Network
Node/gene ID	Module	Regulation	Description
106586244	1	Up/Down	Delta-like protein; Putative Notch ligand involved in the mediation of Notch signaling
106576029	1	Up/Down	GRIP and coiled-coil domain-containing protein 1-like
106611876	1	Up/Down	Platelet-derived growth factor receptor beta-like isoform X1; Belongs to the protein kinase superfamily Tyr protein kinase family CSF-1/PDGF receptor subfamily
100196873	1	Up	Four and a half LIM domains protein 1 isoform X1
100380653	1	Up	Poly [ADP-ribose] polymerase; Poly-ADP-ribosyltransferase that mediates poly-ADP- ribosylation of proteins and plays a key role in DNA repair
106604111	1	Up	RING finger protein 44 isoform X1
106607163	1	Up	Zinc finger CCCH domain-containing protein 7B-like
106561350	1	Up	CCR4-NOT transcription complex subunit 1-like isoform X11
106579247	1	Up	DCN1-like protein
106589722	1	Up	Endothelial PAS domain-containing protein 1 isoform X1
106570349	1	Up	Growth factor receptor-bound protein 10-like isoform X1
106609379	1	Up	Histone-lysine N-methyltransferase 2E-like
106590561	1	Up	Histone-lysine N-methyltransferase EZH2-like isoform X1
106603116	1	Up	Latent-transforming growth factor beta-binding protein 3-like isoform X4
106603377	1	Up	long-chain-fatty-acid--CoA ligase 4-like isoform X1
106577528	1	Up	Menin-like
106577164	1	Up	Nephrocystin-1-like isoform X2
106589287	1	Up	Nuclear factor erythroid 2-related factor 1-like isoform X2
106585452	1	Up	Outer dense fiber protein 2-like isoform X2
106567043	1	Up	Rho guanine nucleotide exchange factor 25-like isoform X7
106581381	1	Up	Roundabout homolog 2-like isoform X8
106583170	1	Up	Sodium channel protein; Mediates the voltage-dependent sodium ion permeability of excitable membranes Assuming opened or closed conformations in response to the voltage difference across the membrane, the protein forms a sodium-selective channel through which Na(+) ions may pass in accordance with their electrochemical gradient
106565517	1	Up	SWI/SNF complex subunit SMARCC2-like isoform X1
106607578	1	Up	Tau-tubulin kinase 2-like isoform X1
106581971	1	Up	Transcription factor
100136472	1	Up	Ubiquitin carboxyl-terminal hydrolase 48 isoform X4; Belongs to the peptidase C19 family
106582136	1	Up	Ubiquitin-conjugating enzyme E2 A-like; Belongs to the ubiquitin-conjugating enzyme family
106568273	1	Up	Voltage-dependent anion-selective channel protein 2-like isoform X2
106607832	1	Up	WD repeat-containing protein 35
106570326	1	Up	large proline-rich protein BAG6-like
106608029	1	Up	Nance-Horan Syndrome-like 1b
106613273	1	Down	AN1-type zinc finger protein 4-like
106604092	1	Down	E3 ubiquitin-protein ligase RLIM-like isoform X1
106570092	1	Down	E3 ubiquitin-protein ligase RNF115-like
106611201	1	Down	G2/M phase-specific E3 ubiquitin-protein ligase-like isoform X1
106604062	1	Down	Inhibitor of apoptosis protein-like isoform X1
106568979	1	Down	Metal-response element-binding transcription factor 2-like isoform X4
106588394	1	Down	Retinoic acid receptor RXR-beta-A isoform X2
106613585	1	Down	Roquin-1-like isoform X1
106571710	1	Down	Transcription factor IIIB 90 kDa subunit-like
106571438	1	Down	Uncharacterized protein LOC106571438 isoform X1
106601244	1	Down	histone acetyltransferase
100195165	1	Down	60S ribosomal export protein NMD3; Acts as an adapter for the XPO1/CRM1-mediated export of the 60S ribosomal subunit; Belongs to the NMD3 family
106587256	1	Down	Ankyrin repeat domain-containing protein 11-like isoform X1
106576087	1	Down	Ataxin-7-like protein 1 isoform X2
106578561	1	Down	Enhancer of polycomb homolog
106613802	1	Down	Guanine nucleotide-binding protein subunit alpha-11 isoform X2
106563135	1	Down	Histone-lysine N-methyltransferase EHMT1-like isoform X2
106606925	1	Down	Interferon-induced 35 kDa protein homolog isoform X1
106568555	1	Down	Intraflagellar transport protein 74 homolog isoform X1
106603564	1	Down	Jouberin isoform X1
106568845	1	Down	long-chain-fatty-acid--CoA ligase 3-like
106610340	1	Down	Lymphoid enhancer-binding factor 1 isoform X5
100380721	1	Down	Mitofusin-1 isoform X1; Belongs to the TRAFAC class dynamin-like GTPase superfamily Dynamin/Fzo/YdjA family
106568497	1	Down	Probable E3 ubiquitin-protein ligase HERC1
106565033	1	Down	Recombining binding protein suppressor of hairless-like protein isoform X4
106612875	1	Down	Slit homolog 1 protein isoform X4
106590371	1	Down	Sodium channel protein; Mediates the voltage-dependent sodium ion permeability of excitable membranes Assuming opened or closed conformations in response to the voltage difference across the membrane, the protein forms a sodium-selective channel through which Na(+) ions may pass in accordance with their electrochemical gradient
106563823	1	Down	SUMO-specific isopeptidase USPL1 isoform X1
106586392	1	Down	Telomere-associated protein RIF1-like
106607337	1	Down	Transcription factor MafK-like
106579830	1	Down	Triple functional domain protein-like isoform X2
106580319	1	Down	WSC domain-containing protein 2-like
106580487	1	Down	Armadillo repeat protein deleted in velo-cardio-facial syndrome-like
106610063	2	Up	Deoxycytidylate deaminase-like isoform X1
106572095	2	Up	cyclin-I-like isoform X2; Belongs to the cyclin family
106585867	2	Up	Kinetochore protein NDC80 homolog
100195221	2	Up	Nucleoporin p54
106603372	2	Up	Protein CWC15 homolog
106603379	2	Up	THO complex subunit 2-like isoform X1
106587284	2	Up	Thymidine kinase 2, mitochondrial-like isoform X1
106578468	2	Up	U2 snRNP-associated SURP motif-containing protein-like isoform X2
106610436	2	Up	Zinc finger protein 638-like isoform X1
106563621	2	Up	Kinesin-like protein
106580328	3	Down	RNA-binding protein EWS-like isoform X1
106568347	3	Down	Heterogeneous nuclear ribonucleoprotein K-like isoform X4
106590652	3	Down	Polypyrimidine tract-binding protein 2-like isoform X1
106588110	3	Down	Regulatory-associated protein of mTOR isoform X2
106583416	3	Down	RNA polymerase II elongation factor ELL2-like isoform X2
106589717	3	Down	S1 RNA-binding domain-containing protein 1 isoform X1
106601546	3	Down	Uncharacterized protein LOC106601546

## Sheet: Enrichment
#term ID	term description	observed gene count	background gene count	strength	signal	false discovery rate
KW-0175	Coiled coil	71	6010	0.36	0.84	3.84e-09
KW-0479	Metal-binding	38	3840	0.28	0.41	0.0045
KW-0808	Transferase	35	3042	0.35	0.49	0.0015
KW-0862	Zinc	34	3154	0.32	0.44	0.003
KW-0863	Zinc-finger	28	2687	0.31	0.35	0.0146
KW-0539	Nucleus	26	2004	0.4	0.49	0.0023
KW-0677	Repeat	23	1917	0.37	0.4	0.0083
KW-0238	DNA-binding	21	1432	0.45	0.51	0.0023
KW-0418	Kinase	21	1546	0.42	0.46	0.004
KW-0694	RNA-binding	10	573	0.53	0.34	0.0344
KW-0245	EGF-like domain	8	396	0.59	0.33	0.041
